# Supplementary material for: PI(4)P Promotes Phosphorylation and Conformational Change of Smoothened through Interaction with Its C-terminal Tail
Source: PLoS Biol. 2016 Feb 10;14(2):e1002375. doi: 10.1371/journal.pbio.1002375 (PMC4749301; doi:10.1371/journal.pbio.1002375)
Supplement: S1 Data — (XLSX) [file pbio.1002375.s001.xlsx]

## Sheet: Fig 1C
Fig 1C
	PIP sample	S2 cells			NIH3T3 cells
	Hh incubation time	0'	30'	90'	0'	30'	90'
	Area	66084.6	64435.1	64999	63663.9	54696.9	47607.7
	RT	24.1594	24.0917	24.1461	24.157	24.0304	23.9575
	Area	65469.7	62926.5	64457.1	66052.2	54269.1	48444.5
	RT	24.2009	24.173	24.0942	24.1051	24.1786	23.9052
	Area	58267.9	61599.3	61121.9	58304.3	53075.6	45343.4
	RT	23.3819	23.4533	23.1451	23.1881	23.8588	23.9913
	PIP standard	0'	30'	90'	0'	30'	90'
	Area	329.318	231.213	164.519	389.275	238.822	174.936
	RT	22.9246	22.9338	22.697	22.9725	22.7502	22.7029
	Area	290.328	211.716	142.823	364.897	219.047	165.287
	RT	22.8474	22.8416	22.8049	22.7853	22.9431	22.8757
	Area	316.837	217.549	144.854	399.114	228.016	155.464
	RT	22.9511	22.9665	22.8434	23.881	22.8886	22.8713
	PIP/STD	200.671	278.683	395.086	163.545	229.028	272.144
		225.502	297.221	451.308	181.016	247.751	293.092
		183.905	283.151	421.954	146.084	232.772	291.665
	AVE	203.36	286.352	422.783	163.548	236.517	285.634
		0'	30'	90'	0'	30'	90'
	VALUE	6.77865	9.54506	14.0928	32.7097	47.3034	57.1268
	STDEV	0.697621	0.322481	0.937325	3.49316	1.98148	2.34084

## Sheet: Fig 1D
Fig 1D	S2 cells
left panel						original			Empty Average
	Lum PI(4)P	Empty	3.661	3.162	3.611	3.661	3.162	3.611	3.478
		Control	1215.52	1201.52	1420.52	1219	1205	1424
		Hh+	1492.52	1647.52	1721.52	1496	1651	1725
		Hh++	2487.52	2478.52	2586.52	2491	2482	2590
		Hh++Stt4 dsRNA	925.522	835.522	1084.52	929	839	1088
		Hh++Sac1 dsRNA	3088.52	3154.52	3307.52	3092	3158	3311
	AVE
		Control	1279.19
		Hh+	1620.52
		Hh++	2517.52
		Hh++Stt4 dsRNA	948.522
		Hh++Sac1 dsRNA	3183.52
	VALUE
		Control	1
		Hh+	1.26684
		Hh++	1.96806
		Hh++Stt4 dsRNA	0.741503
		Hh++Sac1 dsRNA	2.4887
	STDEV
		Control	0.0958406
		Hh+	0.0913573
		Hh++	0.0468461
		Hh++Stt4 dsRNA	0.0985651
		Hh++Sac1 dsRNA	0.0878238
right panel						original			Empty Average
	Lum PI(4)P	Empty	3.661	3.162	3.611	3.661	3.162	3.611	3.478
		Control	1357.52	1305.52	1513.52	1361	1309	1517
		Hh++	2777.52	2830.52	2742.52	2781	2834	2746
		Hh++Ptc	1085.52	1335.52	1224.52	1089	1339	1228
		Hh++Ptc dsRNA	2088.52	2154.52	2347.52	2092	2158	2351
	AVE
		Control	1392.19
		Hh++	2783.52
		Hh++Ptc	1215.19
		Hh++Ptc dsRNA	2196.86
	VALUE
		Control	1
		Hh++	1.99939
		Hh++Ptc	0.872862
		Hh++Ptc dsRNA	1.57799
	STDEV
		Control	0.0777528
		Hh++	0.0318245
		Hh++Ptc	0.0899742
		Hh++Ptc dsRNA	0.0966748

## Sheet: Fig 1E
Fig 1E	S2 cells
	ptc-Luc	control	9.246	8.809	9.116
		Hh+	28.23	27.45	30.91
		Hh++	47.02	45.07	38.7
		Hh++Stt4 dsRNA	20.91	18.19	12.75
		Hh++Sac1 dsRNA	65.63	64.52	73.93
	Renilla	control	4.09	3.631	3.514
		Hh+	3.996	3.982	4.709
		Hh++	3.933	3.766	3.455
		Hh++Stt4 dsRNA	3.318	3.27	2.877
		Hh++Sac1 dsRNA	4.997	4.907	6.042
	Luc/Renilla	control	2.26064	2.42605	2.59419
		Hh+	7.06456	6.89352	6.56403
		Hh++	11.9553	11.9676	11.2012
		Hh++Stt4 dsRNA	6.30199	5.56269	4.4317
		Hh++Sac1 dsRNA	13.1339	13.1486	12.236
	AVE	control	2.42696
		Hh+	6.8407
		Hh++	11.708
		Hh++Stt4 dsRNA	5.43213
		Hh++Sac1 dsRNA	12.8395
	VALUE	control	1
		Hh+	2.81863
		Hh++	4.82414
		Hh++Stt4 dsRNA	2.23824
		Hh++Sac1 dsRNA	5.29035
	STDEV	control	0.0687202
		Hh+	0.104829
		Hh++	0.180879
		Hh++Stt4 dsRNA	0.388122
		Hh++Sac1 dsRNA	0.215361

## Sheet: Fig 1F
Fig 1F	S2 cells
	ptc-Luc	control	8.548	8.608	8.228
		Inp54p	11.09	16.91	11.18
		Inp54pD281A	9.641	8.288	10.08
		IpgD	5.668	3.443	4.898
		control+Hh	55.03	53.21	67.79
		Inp54p+Hh	58.53	59.76	64.03
		Inp54pD281A+Hh	40.82	44.45	46.01
		IpgD+Hh	33.94	22.81	37.49
	Renilla	control	3.668	3.372	3.255
		Inp54p	3.258	4.206	2.474
		Inp54pD281A	3.143	3.074	3.898
		IpgD	2.943	2.48	2.587
		control+Hh	4.831	4.391	5.699
		Inp54p+Hh	4.118	4.055	4.487
		Inp54pD281A+Hh	3.561	3.545	4.046
		IpgD+Hh	3.713	2.602	3.99
	Luc/Renilla	control	2.33043	2.55279	2.5278
		Inp54p	3.40393	4.02045	4.519
		Inp54pD281A	3.06745	2.69616	2.58594
		IpgD	1.92593	1.38831	1.89331
		control+Hh	11.391	12.118	11.8951
		Inp54p+Hh	14.2132	14.7374	14.2701
		Inp54pD281A+Hh	11.4631	12.5388	11.3717
		IpgD+Hh	9.14086	8.76633	9.39599
	AVE	control	2.47034
		Inp54p	3.98112
		Inp54pD281A	2.78318
		IpgD	1.73585
		control+Hh	11.8014
		Inp54p+Hh	14.4069
		Inp54pD281A+Hh	11.7912
		IpgD+Hh	9.10106
	VALUE	control	1
		Inp54p	1.61157
		Inp54pD281A	1.12664
		IpgD	0.702676
		control+Hh	4.77722
		Inp54p+Hh	5.83195
		Inp54pD281A+Hh	4.77311
		IpgD+Hh	3.68413
	STDEV	control	0.0493094
		Inp54p	0.226112
		Inp54pD281A	0.102122
		IpgD	0.122016
		control+Hh	0.15076
		Inp54p+Hh	0.116422
		Inp54pD281A+Hh	0.262734
		IpgD+Hh	0.128205

## Sheet: Fig 7B
Fig 7B	NIH3T3 cells
	Gli-Luc	control	985	951.3	942.3
		mSmo+carrier	3936	3127	3280
		mSmo+SAG	4412	4704	4054
		mSmo+Shh	5943	5992	5801
		mSmo+PI(4)P	4844	4249	5509
		mSmo+PIP2	4914	4742	4914
		mSmo+PIP3	4084	4281	4033
		mSmoSD+carrier	5091	5195	5031
		mSmoSD+PI(4)P	6012	6937	7293
	Renilla	control	3.78	3.116	4.012
		mSmo+carrier	3.993	3.221	3.797
		mSmo+SAG	3.445	4.072	3.189
		mSmo+Shh	2.78	2.636	2.878
		mSmo+PI(4)P	2.789	2.635	2.971
		mSmo+PIP2	4.921	5.807	4.882
		mSmo+PIP3	4.645	4.572	4.067
		mSmoSD+carrier	3.953	4.122	3.603
		mSmoSD+PI(4)P	3.226	3.804	3.647
	Luc/Renilla	control	260.582	305.295	234.87
		mSmo+carrier	985.725	970.817	863.84
		mSmo+SAG	1280.7	1155.21	1271.24
		mSmo+Shh	2137.77	2273.14	2015.64
		mSmo+PI(4)P	1736.82	1612.52	1854.26
		mSmo+PIP2	998.578	816.601	1006.55
		mSmo+PIP3	879.225	936.352	991.64
		mSmoSD+carrier	1287.88	1260.31	1396.34
		mSmoSD+PI(4)P	1863.61	1823.61	1999.73
	AVE	control	266.916
		mSmo+carrier	940.127
		mSmo+SAG	1235.72
		mSmo+Shh	2142.18
		mSmo+PI(4)P	1734.53
		mSmo+PIP2	940.578
		mSmo+PIP3	935.739
		mSmoSD+carrier	1314.84
		mSmoSD+PI(4)P	1895.65
	VALUE	control	1
		mSmo+carrier	3.52219
		mSmo+SAG	4.62961
		mSmo+Shh	8.02568
		mSmo+PI(4)P	6.49843
		mSmo+PIP2	3.52387
		mSmo+PIP3	3.50574
		mSmoSD+carrier	4.92606
		mSmoSD+PI(4)P	7.10204
	STDEV	control	0.133514
		mSmo+carrier	0.249089
		mSmo+SAG	0.261818
		mSmo+Shh	0.482584
		mSmo+PI(4)P	0.452889
		mSmo+PIP2	0.402529
		mSmo+PIP3	0.210591
		mSmoSD+carrier	0.269407
		mSmoSD+PI(4)P	0.345904

## Sheet: Fig 7C
Fig 7C	NIH3T3 cells
	Gli-Luc	control+carrier	1759	1785	1876
		mSmo+carrier	5453	5625	5253
		mSmoRA12+carrier	10830	10530	10659
		mSmoRA34+carrier	1129	978	1001
		mSmoRA1+carrier	8866	7808	7439
		mSmoRA2+carrier	5328	5641	5185
		mSmoRA3+carrier	2798	2479	2394
		mSmoRA4+carrier	1807	1951	1714
		Empty Vector+PI4P	2748	2668	2350
		mSmo+PI4P	6831	6740	6908
		mSmoRA12+PI4P	10565	10170	11108
		mSmoRA34+PI4P	1088	864	1087
		mSmoRA1+PI4P	11525	10015	9769
		mSmoRA2+PI4P	7142	7945	7852
		mSmoRA3+PI4P	2581	2940	2408
		mSmoRA4+PI4P	1923	2096	2175
		Empty Vector+Shh	4415	4053	4201
		mSmo+Shh	8704	8698	8716
		mSmoRA12+Shh	14000	13290	14140
		mSmoRA34+Shh	1055	1189	1253
		mSmoRA1+Shh	9180	9271	9459
		mSmoRA2+Shh	7523	8510	7538
		mSmoRA3+Shh	2104	2398	2116
		mSmoRA4+Shh	1592	1856	1889
	Renilla	control+carrier	6.162	5.451	5.969
		mSmo+carrier	4.915	4.678	5.08
		mSmoRA12+carrier	7.693	7.627	7.21
		mSmoRA34+carrier	3.557	3.759	3.69
		mSmoRA1+carrier	3.596	3.338	3.067
		mSmoRA2+carrier	4.251	4.765	4.018
		mSmoRA3+carrier	5.439	5.743	4.979
		mSmoRA4+carrier	5.954	5.865	4.137
		Empty Vector+PI4P	4.919	4.519	4.514
		mSmo+PI4P	4.35	4.218	3.925
		mSmoRA12+PI4P	5.717	5.291	5.556
		mSmoRA34+PI4P	3.612	3.612	3.932
		mSmoRA1+PI4P	4.141	3.992	3.645
		mSmoRA2+PI4P	4.426	4.71	5.098
		mSmoRA3+PI4P	4.315	5.465	4.382
		mSmoRA4+PI4P	4.16	4.792	4.367
		Empty Vector+Shh	4.172	3.927	4.413
		mSmo+Shh	3.25	3.704	3.601
		mSmoRA12+Shh	5.664	6.041	5.616
		mSmoRA34+Shh	2.901	2.966	3.208
		mSmoRA1+Shh	3.304	3.562	3.455
		mSmoRA2+Shh	4.097	4.28	4.317
		mSmoRA3+Shh	3.769	4.092	3.763
		mSmoRA4+Shh	3.796	3.771	3.751
	Luc/Renilla	control+carrier	285.459	327.463	314.291
		mSmo+carrier	1109.46	1202.44	1034.06
		mSmoRA12+carrier	1407.77	1380.62	1478.36
		mSmoRA34+carrier	317.402	260.176	271.274
		mSmoRA1+carrier	2465.52	2339.13	2425.5
		mSmoRA2+carrier	1253.35	1183.84	1290.44
		mSmoRA3+carrier	514.433	431.656	480.819
		mSmoRA4+carrier	303.493	332.651	414.31
		Empty Vector+PI4P	558.65	590.396	520.603
		mSmo+PI4P	1570.34	1597.91	1760
		mSmoRA12+PI4P	1848	1922.13	1999.28
		mSmoRA34+PI4P	301.218	239.203	276.45
		mSmoRA1+PI4P	2783.14	2508.77	2680.11
		mSmoRA2+PI4P	1613.65	1686.84	1540.21
		mSmoRA3+PI4P	598.146	537.969	549.521
		mSmoRA4+PI4P	462.26	437.396	498.054
		Empty Vector+Shh	1058.25	1032.09	951.96
		mSmo+Shh	2678.15	2348.27	2420.44
		mSmoRA12+Shh	2471.75	2199.97	2517.81
		mSmoRA34+Shh	363.668	400.877	390.586
		mSmoRA1+Shh	2778.45	2602.75	2737.77
		mSmoRA2+Shh	1836.22	1988.32	1746.12
		mSmoRA3+Shh	558.238	586.022	562.317
		mSmoRA4+Shh	419.389	492.177	503.599
	AVE	control+carrier	309.071
		mSmo+carrier	1115.32
		mSmoRA12+carrier	1422.25
		mSmoRA34+carrier	282.951
		mSmoRA1+carrier	2410.05
		mSmoRA2+carrier	1242.55
		mSmoRA3+carrier	475.636
		mSmoRA4+carrier	350.152
		Empty Vector+PI4P	556.55
		mSmo+PI4P	1642.75
		mSmoRA12+PI4P	1923.14
		mSmoRA34+PI4P	272.29
		mSmoRA1+PI4P	2657.34
		mSmoRA2+PI4P	1613.56
		mSmoRA3+PI4P	561.879
		mSmoRA4+PI4P	465.903
		Empty Vector+Shh	1014.1
		mSmo+Shh	2482.29
		mSmoRA12+Shh	2396.51
		mSmoRA34+Shh	385.043
		mSmoRA1+Shh	2706.32
		mSmoRA2+Shh	1856.89
		mSmoRA3+Shh	568.859
		mSmoRA4+Shh	471.722
	VALUE	control+carrier	1
		mSmo+carrier	3.60861
		mSmoRA12+carrier	4.6017
		mSmoRA34+carrier	0.915488
		mSmoRA1+carrier	7.79771
		mSmoRA2+carrier	4.02026
		mSmoRA3+carrier	1.53892
		mSmoRA4+carrier	1.13292
		Empty Vector+PI4P	1.80072
		mSmo+PI4P	5.31513
		mSmoRA12+PI4P	6.22232
		mSmoRA34+PI4P	0.880996
		mSmoRA1+PI4P	8.59784
		mSmoRA2+PI4P	5.2207
		mSmoRA3+PI4P	1.81796
		mSmoRA4+PI4P	1.50743
		Empty Vector+Shh	3.28111
		mSmo+Shh	8.03145
		mSmoRA12+Shh	7.75391
		mSmoRA34+Shh	1.24581
		mSmoRA1+Shh	8.75632
		mSmoRA2+Shh	6.00796
		mSmoRA3+Shh	1.84055
		mSmoRA4+Shh	1.52626
	STDEV	control+carrier	0.0695075
		mSmo+carrier	0.272894
		mSmoRA12+carrier	0.163244
		mSmoRA34+carrier	0.0981902
		mSmoRA1+carrier	0.209004
		mSmoRA2+carrier	0.175095
		mSmoRA3+carrier	0.134698
		mSmoRA4+carrier	0.185859
		Empty Vector+PI4P	0.113062
		mSmo+PI4P	0.331543
		mSmoRA12+PI4P	0.244754
		mSmoRA34+PI4P	0.101
		mSmoRA1+PI4P	0.448435
		mSmoRA2+PI4P	0.237202
		mSmoRA3+PI4P	0.103326
		mSmoRA4+PI4P	0.0986591
		Empty Vector+Shh	0.179179
		mSmo+Shh	0.561101
		mSmoRA12+Shh	0.555731
		mSmoRA34+Shh	0.062166
		mSmoRA1+Shh	0.297582
		mSmoRA2+Shh	0.396071
		mSmoRA3+Shh	0.0485404
		mSmoRA4+Shh	0.147798

## Sheet: Fig 7E
Fig 7E	NIH3T3 cell
			mSmo ciliary localization (100 cells for each)
		mSmoWT	5
		mSmoWT+Shh	75
		mSmoWT+PI(4)P	47
		mSmoRA34	3
		mSmoRA34+Shh	21
		mSmoRA34+PI(4)P	4
			%
		mSmoWT	0.05
		mSmoWT+Shh	0.75
		mSmoWT+PI(4)P	0.47
		mSmoRA34	0.03
		mSmoRA34+Shh	0.21
		mSmoRA34+PI(4)P	0.04

## Sheet: Fig 7F
Fig 7F	MEF Cells
						original			Empty Average
	Lum PI(4)P	Empty	3.762	2.992	2.634	3.762	2.992	2.634	3.12933
		Control-1	1002.87	1184.97	1697.87	1006	1188.1	1701
		Control-2	1419.87	1318.87	1070.87	1423	1322	1074
		Control-3	1617.87	959.771	947.371	1621	962.9	950.5
		Ptch1(-/-)-1	3515.87	2626.87	2992.87	3519	2630	2996
		Ptch1(-/-)-2	3492.87	2691.87	2430.87	3496	2695	2434
		Ptch1(-/-)-3	2849.87	3039.87	2594.87	2853	3043	2598
	AVE
		Control-1	1295.24
		Control-2	1269.87
		Control-3	1175
		Ptch1(-/-)-1	3045.2
		Ptch1(-/-)-2	2871.87
		Ptch1(-/-)-3	2828.2
	VALUE
		Control-1	1
		Control-2	0.980415
		Control-3	0.907173
		Ptch1(-/-)-1	2.35108
		Ptch1(-/-)-2	2.21725
		Ptch1(-/-)-3	2.18354
	STDEV
		Control-1	0.278236
		Control-2	0.138651
		Control-3	0.29615
		Ptch1(-/-)-1	0.34496
		Ptch1(-/-)-2	0.427264
		Ptch1(-/-)-3	0.172393

## Sheet: Fig 7G
Fig 7G	NIH3T3 cell
			YFP-Ptc1 and GFP-Ptc2 ciliary localization (100 cells for each)
		YFP-Ptc1+carrier	36
		YFP-Ptc1+Shh	8
		YFP-Ptc1+PI(4)P	5
		GFP-Ptc2+carrier	49
		GFP-Ptc2+Shh	10
		GFP-Ptc2+PI(4)P	9
		YFP-Ptc1+carrier	0.36
		YFP-Ptc1+Shh	0.08
		YFP-Ptc1+PI(4)P	0.05
		GFP-Ptc2+carrier	0.49
		GFP-Ptc2+Shh	0.1
		GFP-Ptc2+PI(4)P	0.09

## Sheet: Fig S3A
Fig S3A
left panel	S2 cells
	ptc-Luc	0 h	12.46	9.782	9.612
		1 h	14.04	16.52	15.99
		2 h	15.04	16.58	15.77
		4 h	18.52	18.66	19.13
		6 h	17.09	18.93	16.66
		8 h	18.93	17.88	14.66
		12 h	15.28	16.06	15.29
		24 h	12.52	12.54	13.16
	Renilla	0 h	4.291	3.516	3.482
		1 h	3.877	4.077	4.079
		2 h	3.295	3.486	3.276
		4 h	3.572	3.691	3.585
		6 h	2.973	3.001	2.947
		8 h	3.618	3.582	2.956
		12 h	3.174	3.008	3.317
		24 h	4.164	4.028	3.973
	Luc/Renilla	0 h	2.90375	2.78214	2.76048
		1 h	3.62136	4.052	3.92008
		2 h	4.56449	4.75617	4.8138
		4 h	5.18477	5.05554	5.33612
		6 h	5.7484	6.3079	5.65321
		8 h	5.23217	4.99162	4.9594
		12 h	4.81411	5.3391	4.60959
		24 h	3.00672	3.11321	3.31236
	AVE	0 h	2.81546
		1 h	3.86448
		2 h	4.71149
		4 h	5.19214
		6 h	5.90317
		8 h	5.06107
		12 h	4.92093
		24 h	3.1441
	VALUE	0 h	1
		1 h	1.37259
		2 h	1.67343
		4 h	1.84416
		6 h	2.0967
		8 h	1.7976
		12 h	1.74783
		24 h	1.11673
	STDEV	0 h	0.02743
		1 h	0.0783672
		2 h	0.0463587
		4 h	0.0498805
		6 h	0.125636
		8 h	0.0529415
		12 h	0.133656
		24 h	0.0551032
right panel	S2 cells-test PI(4)P
						original
	Lum PI(4)P	Empty	3432.79	3559.03	3498.24	3432.79	3559.03	3498.24	3496.69
		Carrier	145203	149003	140303	148700	152500	143800
		PI(4)P	292203	253203	273303	295700	256700	276800
		PI(4,5)P2	138203	153303	153903	141700	156800	157400
	AVE
		Carrier	144837
		PI(4)P	272903
		PI(4,5)P2	148470
	PI(4)P level
		Carrier	1
		PI(4)P	1.88421
		PI(4,5)P2	1.02509
	STDEV
		Carrier	0.0301138
		PI(4)P	0.134656
		PI(4,5)P2	0.0614227
	S2 cells-test PI(4,5)P2
						original
	Lum PI(4,5)P2	Empty	3432.79	3559.03	3498.24	3432.79	3559.03	3498.24	3496.69
		Carrier	98643.3	83993.3	81623.3	102140	87490	85120
		PI(4)P	103103	120103	102303	106600	123600	105800
		PI(4,5)P2	299203	326303	328803	302700	329800	332300
	AVE
		Carrier	88086.6
		PI(4)P	108503
		PI(4,5)P2	318103
	PI(4,5)P2 level
		Carrier	1
		PI(4)P	1.23178
		PI(4,5)P2	3.61125
	STDEV
		Carrier	0.104656
		PI(4)P	0.114136
		PI(4,5)P2	0.186357

[truncated: 7 more sheets: Fig S3B, Fig S3C, Fig S3D, Fig S4E, Fig S4F, Fig S6A, Fig S7A]
